# Supplementary material for: Design and Implementation of a Competency-Based Training Program for Specialty Pharmacists in China
Source: Pharmacy (Basel). 2025 Nov 1;13(6):155. doi: 10.3390/pharmacy13060155 (PMC12641960; doi:10.3390/pharmacy13060155)
Supplement: Supplementary file 1 [file pharmacy-13-00155-s001.zip]

Archive with 1 entries (1 files):
- pharmacy-3890210-Supplementary Material File S1.pdf
